# Supplementary material for: Hidden by the name: A new fluorescent pumpkin toadlet from the Brachycephalus ephippium group (Anura: Brachycephalidae)
Source: PLoS One. 2021 Apr 28;16(4):e0244812. doi: 10.1371/journal.pone.0244812 (PMC8081201; doi:10.1371/journal.pone.0244812)
Supplement: S2 Table — (XLS) [file pone.0244812.s003.xls]

## Sheet: MatrixOutput
	GenBank acession number	Species	1	2	3	4	5	6	7	8	9	10	11	12	13	14	15	16	17	18	19	20	21	22	23	24	25	26	27	28	29	30	31	32	33	34	35	36	37	38	39	40	41	42	43	44	45	46	47
1	IN-10-16S	Brachycephalus rotenbergae sp. nov.
2	IN-11-16S	Brachycephalus rotenbergae sp. nov.	0
3	IN-12-16S	Brachycephalus rotenbergae sp. nov.	0	0
4	KP999202	Brachycephalus rotenbergae sp. nov.	0	0	0
5	KP999203	Brachycephalus rotenbergae sp. nov.	0	0	0	0
6	KP999204	Brachycephalus rotenbergae sp. nov.	0	0	0	0	0
7	KP999205	Brachycephalus rotenbergae sp. nov.	0	0	0	0	0	0
8	KP999206	Brachycephalus rotenbergae sp. nov.	0.00297619	0.00297619	0.00297619	0.00297619	0.00297619	0.00297619	0.00297619
9	KP999207	Brachycephalus rotenbergae sp. nov.	0	0	0	0	0	0	0	0.00297619
10	KP999208	Brachycephalus rotenbergae sp. nov.	0	0	0	0	0	0	0	0.00297619	0
11	KP999209	Brachycephalus rotenbergae sp. nov.	0	0	0	0	0	0	0	0.00297619	0	0
12	KP999185	Brachycephalus rotenbergae sp. nov.	0.00148699	0.00148699	0.00148699	0.00148699	0.00148699	0.00148699	0.00148699	0.00446762	0.00148699	0.00148699	0.00148699
13	KP999186	Brachycephalus rotenbergae sp. nov.	0.00297619	0.00297619	0.00297619	0.00297619	0.00297619	0.00297619	0.00297619	0.00596127	0.00297619	0.00297619	0.00297619	0.00148699
14	KP999187	Brachycephalus rotenbergae sp. nov.	0.00446762	0.00446762	0.00446762	0.00446762	0.00446762	0.00446762	0.00446762	0.00745716	0.00446762	0.00446762	0.00446762	0.00297619	0.00148699
15	KP999188	Brachycephalus rotenbergae sp. nov.	0.00596127	0.00596127	0.00596127	0.00596127	0.00596127	0.00596127	0.00596127	0.00596127	0.00596127	0.00596127	0.00596127	0.00446762	0.00297619	0.00446762
16	KP999189	Brachycephalus rotenbergae sp. nov.	0.00596127	0.00596127	0.00596127	0.00596127	0.00596127	0.00596127	0.00596127	0.00895528	0.00596127	0.00596127	0.00596127	0.00446762	0.00297619	0.00446762	0.00596127
17	KP999190	Brachycephalus rotenbergae sp. nov.	0.00297619	0.00297619	0.00297619	0.00297619	0.00297619	0.00297619	0.00297619	0.00596127	0.00297619	0.00297619	0.00297619	0.00148699	0	0.00148699	0.00297619	0.00297619
18	KP999191	Brachycephalus rotenbergae sp. nov.	0.00297619	0.00297619	0.00297619	0.00297619	0.00297619	0.00297619	0.00297619	0.00596127	0.00297619	0.00297619	0.00297619	0.00148699	0	0.00148699	0.00297619	0.00297619	0
19	KP999192	Brachycephalus rotenbergae sp. nov.	0.00297619	0.00297619	0.00297619	0.00297619	0.00297619	0.00297619	0.00297619	0.00596127	0.00297619	0.00297619	0.00297619	0.00148699	0	0.00148699	0.00297619	0.00297619	0	0
20	KP999193	Brachycephalus rotenbergae sp. nov.	0.00297619	0.00297619	0.00297619	0.00297619	0.00297619	0.00297619	0.00297619	0.00596127	0.00297619	0.00297619	0.00297619	0.00148699	0	0.00148699	0.00297619	0.00297619	0	0	0
21	KP999194	Brachycephalus rotenbergae sp. nov.	0.00297619	0.00297619	0.00297619	0.00297619	0.00297619	0.00297619	0.00297619	0.00596127	0.00297619	0.00297619	0.00297619	0.00148699	0	0.00148699	0.00297619	0.00297619	0	0	0	0
22	KP999195	Brachycephalus rotenbergae sp. nov.	0.00297619	0.00297619	0.00297619	0.00297619	0.00297619	0.00297619	0.00297619	0.00596127	0.00297619	0.00297619	0.00297619	0.00148699	0	0.00148699	0.00297619	0.00297619	0	0	0	0	0
23	KP999196	Brachycephalus rotenbergae sp. nov.	0.00297619	0.00297619	0.00297619	0.00297619	0.00297619	0.00297619	0.00297619	0.00596127	0.00297619	0.00297619	0.00297619	0.00148699	0	0.00148699	0.00297619	0.00297619	0	0	0	0	0	0
24	KP999197	Brachycephalus rotenbergae sp. nov.	0.00297619	0.00297619	0.00297619	0.00297619	0.00297619	0.00297619	0.00297619	0.00596127	0.00297619	0.00297619	0.00297619	0.00148699	0	0.00148699	0.00297619	0.00297619	0	0	0	0	0	0	0
25	KP999198	Brachycephalus rotenbergae sp. nov.	0.00297619	0.00297619	0.00297619	0.00297619	0.00297619	0.00297619	0.00297619	0.00596127	0.00297619	0.00297619	0.00297619	0.00148699	0	0.00148699	0.00297619	0.00297619	0	0	0	0	0	0	0	0
26	KP999199	Brachycephalus rotenbergae sp. nov.	0.00297619	0.00297619	0.00297619	0.00297619	0.00297619	0.00297619	0.00297619	0.00596127	0.00297619	0.00297619	0.00297619	0.00148699	0	0.00148699	0.00297619	0.00297619	0	0	0	0	0	0	0	0	0
27	KP999200	Brachycephalus rotenbergae sp. nov.	0.00297619	0.00297619	0.00297619	0.00297619	0.00297619	0.00297619	0.00297619	0.00596127	0.00297619	0.00297619	0.00297619	0.00148699	0	0.00148699	0.00297619	0.00297619	0	0	0	0	0	0	0	0	0	0
28	KP999201	Brachycephalus rotenbergae sp. nov.	0.00297619	0.00297619	0.00297619	0.00297619	0.00297619	0.00297619	0.00297619	0.00596127	0.00297619	0.00297619	0.00297619	0.00148699	0	0.00148699	0.00297619	0.00297619	0	0	0	0	0	0	0	0	0	0	0
29	DQ283091	Brachycephalus rotenbergae sp. nov.	0.00297619	0.00297619	0.00297619	0.00297619	0.00297619	0.00297619	0.00297619	0.00596127	0.00297619	0.00297619	0.00297619	0.00148699	0	0.00148699	0.00297619	0.00297619	0	0	0	0	0	0	0	0	0	0	0	0
30	HM216361	Brachycephalus rotenbergae sp. nov.	0.00297619	0.00297619	0.00297619	0.00297619	0.00297619	0.00297619	0.00297619	0.00596127	0.00297619	0.00297619	0.00297619	0.00148699	0	0.00148699	0.00297619	0.00297619	0	0	0	0	0	0	0	0	0	0	0	0	0
31	HM208306	Brachycephalus rotenbergae sp. nov.	0.00297619	0.00297619	0.00297619	0.00297619	0.00297619	0.00297619	0.00297619	0.00596127	0.00297619	0.00297619	0.00297619	0.00148699	0	0.00148699	0.00297619	0.00297619	0	0	0	0	0	0	0	0	0	0	0	0	0	0
32	HQ435693	Brachycephalus rotenbergae sp. nov.	0.00297619	0.00297619	0.00297619	0.00297619	0.00297619	0.00297619	0.00297619	0.00596127	0.00297619	0.00297619	0.00297619	0.00148699	0	0.00148699	0.00297619	0.00297619	0	0	0	0	0	0	0	0	0	0	0	0	0	0	0
33	HM216369	Brachycephalus rotenbergae sp. nov.	0	0	0	0	0	0	0	0.00297619	0	0	0	0.00148699	0.00297619	0.00446762	0.00596127	0.00596127	0.00297619	0.00297619	0.00297619	0.00297619	0.00297619	0.00297619	0.00297619	0.00297619	0.00297619	0.00297619	0.00297619	0.00297619	0.00297619	0.00297619	0.00297619	0.00297619
34	MK697377	Brachycephalus margaritatus	0.0149703	0.0149703	0.0149703	0.0149703	0.0149703	0.0149703	0.0149703	0.0179915	0.0149703	0.0149703	0.0149703	0.0134632	0.0119583	0.0134632	0.0149703	0.0149703	0.0119583	0.0119583	0.0119583	0.0119583	0.0119583	0.0119583	0.0119583	0.0119583	0.0119583	0.0119583	0.0119583	0.0119583	0.0119583	0.0119583	0.0119583	0.0119583	0.0149703
35	MK697376	Brachycephalus margaritatus	0.0134632	0.0134632	0.0134632	0.0134632	0.0134632	0.0134632	0.0134632	0.0164798	0.0134632	0.0134632	0.0134632	0.0119583	0.0104557	0.0119583	0.0134632	0.0134632	0.0104557	0.0104557	0.0104557	0.0104557	0.0104557	0.0104557	0.0104557	0.0104557	0.0104557	0.0104557	0.0104557	0.0104557	0.0104557	0.0104557	0.0104557	0.0104557	0.0134632	0.00148699
36	MK697375	Brachycephalus margaritatus	0.0195055	0.0195055	0.0195055	0.0195055	0.0195055	0.0195055	0.0195055	0.0225404	0.0195055	0.0195055	0.0195055	0.0179915	0.0195055	0.0210218	0.0225404	0.0225404	0.0195055	0.0195055	0.0195055	0.0195055	0.0195055	0.0195055	0.0195055	0.0195055	0.0195055	0.0195055	0.0195055	0.0195055	0.0195055	0.0195055	0.0195055	0.0195055	0.0195055	0.0164798	0.0149703
37	MK697366	Brachycephalus ephippium	0.0301682	0.0301682	0.0301682	0.0301682	0.0301682	0.0301682	0.0301682	0.0332357	0.0301682	0.0301682	0.0301682	0.028638	0.0271101	0.028638	0.0301682	0.0301682	0.0271101	0.0271101	0.0271101	0.0271101	0.0271101	0.0271101	0.0271101	0.0271101	0.0271101	0.0271101	0.0271101	0.0271101	0.0271101	0.0271101	0.0271101	0.0271101	0.0301682	0.0240613	0.0225404	0.0255845
38	MK697368	Brachycephalus ephippium	0.0301682	0.0301682	0.0301682	0.0301682	0.0301682	0.0301682	0.0301682	0.0332357	0.0301682	0.0301682	0.0301682	0.028638	0.0271101	0.028638	0.0301682	0.0301682	0.0271101	0.0271101	0.0271101	0.0271101	0.0271101	0.0271101	0.0271101	0.0271101	0.0271101	0.0271101	0.0271101	0.0271101	0.0271101	0.0271101	0.0271101	0.0271101	0.0301682	0.0240613	0.0225404	0.0255845	0
39	MK697367	Brachycephalus ephippium	0.0317008	0.0317008	0.0317008	0.0317008	0.0317008	0.0317008	0.0317008	0.034773	0.0317008	0.0317008	0.0317008	0.0301682	0.028638	0.0301682	0.0317008	0.0317008	0.028638	0.028638	0.028638	0.028638	0.028638	0.028638	0.028638	0.028638	0.028638	0.028638	0.028638	0.028638	0.028638	0.028638	0.028638	0.028638	0.0317008	0.0255845	0.0240613	0.0271101	0.00148699	0.00148699
40	HM216365	Brachycephalus garbeanus	0.0487159	0.0487159	0.0487159	0.0487159	0.0487159	0.0487159	0.0487159	0.0518409	0.0487159	0.0487159	0.0487159	0.047157	0.0456006	0.047157	0.0487159	0.0487159	0.0456006	0.0456006	0.0456006	0.0456006	0.0456006	0.0456006	0.0456006	0.0456006	0.0456006	0.0456006	0.0456006	0.0456006	0.0456006	0.0456006	0.0456006	0.0456006	0.0487159	0.042495	0.0409458	0.0487159	0.042495	0.042495	0.0440466
41	HQ435694	Brachycephalus garbeanus	0.0487159	0.0487159	0.0487159	0.0487159	0.0487159	0.0487159	0.0487159	0.0518409	0.0487159	0.0487159	0.0487159	0.047157	0.0456006	0.047157	0.0487159	0.0487159	0.0456006	0.0456006	0.0456006	0.0456006	0.0456006	0.0456006	0.0456006	0.0456006	0.0456006	0.0456006	0.0456006	0.0456006	0.0456006	0.0456006	0.0456006	0.0456006	0.0487159	0.042495	0.0409458	0.0487159	0.042495	0.042495	0.0440466	0
42	KJ649771	Brachycephalus nodoterga	0.0612749	0.0612749	0.0612749	0.0612749	0.0612749	0.0612749	0.0612749	0.0644395	0.0612749	0.0612749	0.0612749	0.0628559	0.0628559	0.0644395	0.0660255	0.0660255	0.0628559	0.0628559	0.0628559	0.0628559	0.0628559	0.0628559	0.0628559	0.0628559	0.0628559	0.0628559	0.0628559	0.0628559	0.0628559	0.0628559	0.0628559	0.0628559	0.0612749	0.0692052	0.0707988	0.072395	0.0660255	0.0660255	0.0676141	0.0820259	0.0820259
43	KJ649772	Brachycephalus nodoterga	0.0612749	0.0612749	0.0612749	0.0612749	0.0612749	0.0612749	0.0612749	0.0644395	0.0612749	0.0612749	0.0612749	0.0628559	0.0628559	0.0644395	0.0660255	0.0660255	0.0628559	0.0628559	0.0628559	0.0628559	0.0628559	0.0628559	0.0628559	0.0628559	0.0628559	0.0628559	0.0628559	0.0628559	0.0628559	0.0628559	0.0628559	0.0628559	0.0612749	0.0692052	0.0707988	0.072395	0.0660255	0.0660255	0.0676141	0.0820259	0.0820259	0
44	KJ649773	Brachycephalus nodoterga	0.0612749	0.0612749	0.0612749	0.0612749	0.0612749	0.0612749	0.0612749	0.0644395	0.0612749	0.0612749	0.0612749	0.0628559	0.0628559	0.0644395	0.0660255	0.0660255	0.0628559	0.0628559	0.0628559	0.0628559	0.0628559	0.0628559	0.0628559	0.0628559	0.0628559	0.0628559	0.0628559	0.0628559	0.0628559	0.0628559	0.0628559	0.0628559	0.0612749	0.0692052	0.0707988	0.072395	0.0660255	0.0660255	0.0676141	0.0820259	0.0820259	0	0
45	KJ649774	Brachycephalus nodoterga	0.0612749	0.0612749	0.0612749	0.0612749	0.0612749	0.0612749	0.0612749	0.0644395	0.0612749	0.0612749	0.0612749	0.0628559	0.0628559	0.0644395	0.0660255	0.0660255	0.0628559	0.0628559	0.0628559	0.0628559	0.0628559	0.0628559	0.0628559	0.0628559	0.0628559	0.0628559	0.0628559	0.0628559	0.0628559	0.0628559	0.0628559	0.0628559	0.0612749	0.0692052	0.0707988	0.072395	0.0660255	0.0660255	0.0676141	0.0820259	0.0820259	0	0	0
46	KJ649775	Brachycephalus nodoterga	0.0612749	0.0612749	0.0612749	0.0612749	0.0612749	0.0612749	0.0612749	0.0644395	0.0612749	0.0612749	0.0612749	0.0628559	0.0628559	0.0644395	0.0660255	0.0660255	0.0628559	0.0628559	0.0628559	0.0628559	0.0628559	0.0628559	0.0628559	0.0628559	0.0628559	0.0628559	0.0628559	0.0628559	0.0628559	0.0628559	0.0628559	0.0628559	0.0612749	0.0692052	0.0707988	0.072395	0.0660255	0.0660255	0.0676141	0.0820259	0.0820259	0	0	0	0
47	KJ649776	Brachycephalus nodoterga	0.0612749	0.0612749	0.0612749	0.0612749	0.0612749	0.0612749	0.0612749	0.0644395	0.0612749	0.0612749	0.0612749	0.0628559	0.0628559	0.0644395	0.0660255	0.0660255	0.0628559	0.0628559	0.0628559	0.0628559	0.0628559	0.0628559	0.0628559	0.0628559	0.0628559	0.0628559	0.0628559	0.0628559	0.0628559	0.0628559	0.0628559	0.0628559	0.0612749	0.0692052	0.0707988	0.072395	0.0660255	0.0660255	0.0676141	0.0820259	0.0820259	0	0	0	0	0
48	KJ649777	Brachycephalus nodoterga	0.0612749	0.0612749	0.0612749	0.0612749	0.0612749	0.0612749	0.0612749	0.0644395	0.0612749	0.0612749	0.0612749	0.0628559	0.0628559	0.0644395	0.0660255	0.0660255	0.0628559	0.0628559	0.0628559	0.0628559	0.0628559	0.0628559	0.0628559	0.0628559	0.0628559	0.0628559	0.0628559	0.0628559	0.0628559	0.0628559	0.0628559	0.0628559	0.0612749	0.0692052	0.0707988	0.072395	0.0660255	0.0660255	0.0676141	0.0820259	0.0820259	0	0	0	0	0	0
49	HQ435697	Brachycephalus nodoterga	0.0596964	0.0596964	0.0596964	0.0596964	0.0596964	0.0596964	0.0596964	0.0628559	0.0596964	0.0596964	0.0596964	0.0612749	0.0612749	0.0628559	0.0644395	0.0644395	0.0612749	0.0612749	0.0612749	0.0612749	0.0612749	0.0612749	0.0612749	0.0612749	0.0612749	0.0612749	0.0612749	0.0612749	0.0612749	0.0612749	0.0612749	0.0612749	0.0596964	0.0676141	0.0692052	0.0707988	0.0644395	0.0644395	0.0660255	0.0804142	0.0804142	0.00148699	0.00148699	0.00148699	0.00148699	0.00148699	0.00148699
50	KJ649778	Brachycephalus nodoterga	0.0596964	0.0596964	0.0596964	0.0596964	0.0596964	0.0596964	0.0596964	0.0628559	0.0596964	0.0596964	0.0596964	0.0612749	0.0612749	0.0628559	0.0644395	0.0644395	0.0612749	0.0612749	0.0612749	0.0612749	0.0612749	0.0612749	0.0612749	0.0612749	0.0612749	0.0612749	0.0612749	0.0612749	0.0612749	0.0612749	0.0612749	0.0612749	0.0596964	0.0676141	0.0692052	0.0707988	0.0644395	0.0644395	0.0660255	0.0804142	0.0804142	0.00148699	0.00148699	0.00148699	0.00148699	0.00148699	0.00148699
51	KJ649779	Brachycephalus nodoterga	0.0596964	0.0596964	0.0596964	0.0596964	0.0596964	0.0596964	0.0596964	0.0628559	0.0596964	0.0596964	0.0596964	0.0612749	0.0612749	0.0628559	0.0644395	0.0644395	0.0612749	0.0612749	0.0612749	0.0612749	0.0612749	0.0612749	0.0612749	0.0612749	0.0612749	0.0612749	0.0612749	0.0612749	0.0612749	0.0612749	0.0612749	0.0612749	0.0596964	0.0676141	0.0692052	0.0707988	0.0644395	0.0644395	0.0660255	0.0804142	0.0804142	0.00148699	0.00148699	0.00148699	0.00148699	0.00148699	0.00148699
52	KJ649780	Brachycephalus nodoterga	0.0596964	0.0596964	0.0596964	0.0596964	0.0596964	0.0596964	0.0596964	0.0628559	0.0596964	0.0596964	0.0596964	0.0612749	0.0612749	0.0628559	0.0644395	0.0644395	0.0612749	0.0612749	0.0612749	0.0612749	0.0612749	0.0612749	0.0612749	0.0612749	0.0612749	0.0612749	0.0612749	0.0612749	0.0612749	0.0612749	0.0612749	0.0612749	0.0596964	0.0676141	0.0692052	0.0707988	0.0644395	0.0644395	0.0660255	0.0804142	0.0804142	0.00148699	0.00148699	0.00148699	0.00148699	0.00148699	0.00148699
53	KJ649783	Brachycephalus nodoterga	0.0596964	0.0596964	0.0596964	0.0596964	0.0596964	0.0596964	0.0596964	0.0628559	0.0596964	0.0596964	0.0596964	0.0612749	0.0612749	0.0628559	0.0644395	0.0644395	0.0612749	0.0612749	0.0612749	0.0612749	0.0612749	0.0612749	0.0612749	0.0612749	0.0612749	0.0612749	0.0612749	0.0612749	0.0612749	0.0612749	0.0612749	0.0612749	0.0596964	0.0676141	0.0692052	0.0707988	0.0612749	0.0612749	0.0628559	0.0771988	0.0771988	0.00446762	0.00446762	0.00446762	0.00446762	0.00446762	0.00446762
54	KJ649788	Brachycephalus nodoterga	0.0612749	0.0612749	0.0612749	0.0612749	0.0612749	0.0612749	0.0612749	0.0644395	0.0612749	0.0612749	0.0612749	0.0628559	0.0628559	0.0644395	0.0660255	0.0660255	0.0628559	0.0628559	0.0628559	0.0628559	0.0628559	0.0628559	0.0628559	0.0628559	0.0628559	0.0628559	0.0628559	0.0628559	0.0628559	0.0628559	0.0628559	0.0628559	0.0612749	0.0692052	0.0707988	0.072395	0.0628559	0.0628559	0.0644395	0.0788052	0.0788052	0.00596127	0.00596127	0.00596127	0.00596127	0.00596127	0.00596127
55	KJ649781	Brachycephalus nodoterga	0.0596964	0.0596964	0.0596964	0.0596964	0.0596964	0.0596964	0.0596964	0.0628559	0.0596964	0.0596964	0.0596964	0.0612749	0.0612749	0.0628559	0.0644395	0.0644395	0.0612749	0.0612749	0.0612749	0.0612749	0.0612749	0.0612749	0.0612749	0.0612749	0.0612749	0.0612749	0.0612749	0.0612749	0.0612749	0.0612749	0.0612749	0.0612749	0.0596964	0.0676141	0.0692052	0.0707988	0.0612749	0.0612749	0.0628559	0.0771988	0.0771988	0.00446762	0.00446762	0.00446762	0.00446762	0.00446762	0.00446762
56	KJ649782	Brachycephalus nodoterga	0.0596964	0.0596964	0.0596964	0.0596964	0.0596964	0.0596964	0.0596964	0.0628559	0.0596964	0.0596964	0.0596964	0.0612749	0.0612749	0.0628559	0.0644395	0.0644395	0.0612749	0.0612749	0.0612749	0.0612749	0.0612749	0.0612749	0.0612749	0.0612749	0.0612749	0.0612749	0.0612749	0.0612749	0.0612749	0.0612749	0.0612749	0.0612749	0.0596964	0.0676141	0.0692052	0.0707988	0.0612749	0.0612749	0.0628559	0.0771988	0.0771988	0.00446762	0.00446762	0.00446762	0.00446762	0.00446762	0.00446762
57	KJ649784	Brachycephalus nodoterga	0.0596964	0.0596964	0.0596964	0.0596964	0.0596964	0.0596964	0.0596964	0.0628559	0.0596964	0.0596964	0.0596964	0.0612749	0.0612749	0.0628559	0.0644395	0.0644395	0.0612749	0.0612749	0.0612749	0.0612749	0.0612749	0.0612749	0.0612749	0.0612749	0.0612749	0.0612749	0.0612749	0.0612749	0.0612749	0.0612749	0.0612749	0.0612749	0.0596964	0.0676141	0.0692052	0.0707988	0.0612749	0.0612749	0.0628559	0.0771988	0.0771988	0.00446762	0.00446762	0.00446762	0.00446762	0.00446762	0.00446762
58	KJ649785	Brachycephalus nodoterga	0.0596964	0.0596964	0.0596964	0.0596964	0.0596964	0.0596964	0.0596964	0.0628559	0.0596964	0.0596964	0.0596964	0.0612749	0.0612749	0.0628559	0.0644395	0.0644395	0.0612749	0.0612749	0.0612749	0.0612749	0.0612749	0.0612749	0.0612749	0.0612749	0.0612749	0.0612749	0.0612749	0.0612749	0.0612749	0.0612749	0.0612749	0.0612749	0.0596964	0.0676141	0.0692052	0.0707988	0.0612749	0.0612749	0.0628559	0.0771988	0.0771988	0.00446762	0.00446762	0.00446762	0.00446762	0.00446762	0.00446762
59	KJ649786	Brachycephalus nodoterga	0.0596964	0.0596964	0.0596964	0.0596964	0.0596964	0.0596964	0.0596964	0.0628559	0.0596964	0.0596964	0.0596964	0.0612749	0.0612749	0.0628559	0.0644395	0.0644395	0.0612749	0.0612749	0.0612749	0.0612749	0.0612749	0.0612749	0.0612749	0.0612749	0.0612749	0.0612749	0.0612749	0.0612749	0.0612749	0.0612749	0.0612749	0.0612749	0.0596964	0.0676141	0.0692052	0.0707988	0.0612749	0.0612749	0.0628559	0.0771988	0.0771988	0.00446762	0.00446762	0.00446762	0.00446762	0.00446762	0.00446762
60	KJ649787	Brachycephalus nodoterga	0.0596964	0.0596964	0.0596964	0.0596964	0.0596964	0.0596964	0.0596964	0.0628559	0.0596964	0.0596964	0.0596964	0.0612749	0.0612749	0.0628559	0.0644395	0.0644395	0.0612749	0.0612749	0.0612749	0.0612749	0.0612749	0.0612749	0.0612749	0.0612749	0.0612749	0.0612749	0.0612749	0.0612749	0.0612749	0.0612749	0.0612749	0.0612749	0.0596964	0.0676141	0.0692052	0.0707988	0.0612749	0.0612749	0.0628559	0.0771988	0.0771988	0.00446762	0.00446762	0.00446762	0.00446762	0.00446762	0.00446762
61	HQ435701	Brachycephalus toby	0.0612749	0.0612749	0.0612749	0.0612749	0.0612749	0.0612749	0.0612749	0.0644395	0.0612749	0.0612749	0.0612749	0.0628559	0.0628559	0.0644395	0.0660255	0.0660255	0.0628559	0.0628559	0.0628559	0.0628559	0.0628559	0.0628559	0.0628559	0.0628559	0.0628559	0.0628559	0.0628559	0.0628559	0.0628559	0.0628559	0.0628559	0.0628559	0.0612749	0.0692052	0.0707988	0.072395	0.0628559	0.0628559	0.0644395	0.0788052	0.0788052	0.00446762	0.00446762	0.00446762	0.00446762	0.00446762	0.00446762
62	HQ435702	Brachycephalus vertebralis	0.0628559	0.0628559	0.0628559	0.0628559	0.0628559	0.0628559	0.0628559	0.0660255	0.0628559	0.0628559	0.0628559	0.0644395	0.0644395	0.0660255	0.0676141	0.0676141	0.0644395	0.0644395	0.0644395	0.0644395	0.0644395	0.0644395	0.0644395	0.0644395	0.0644395	0.0644395	0.0644395	0.0644395	0.0644395	0.0644395	0.0644395	0.0644395	0.0628559	0.0676141	0.0692052	0.0676141	0.0612749	0.0612749	0.0628559	0.0739937	0.0739937	0.0134632	0.0134632	0.0134632	0.0134632	0.0134632	0.0134632
63	HQ435699	Brachycephalus pitanga	0.0660255	0.0660255	0.0660255	0.0660255	0.0660255	0.0660255	0.0660255	0.0692052	0.0660255	0.0660255	0.0660255	0.0676141	0.0676141	0.0692052	0.0707988	0.0707988	0.0676141	0.0676141	0.0676141	0.0676141	0.0676141	0.0676141	0.0676141	0.0676141	0.0676141	0.0676141	0.0676141	0.0676141	0.0676141	0.0676141	0.0676141	0.0676141	0.0660255	0.0707988	0.072395	0.0707988	0.0628559	0.0628559	0.0644395	0.0771988	0.0771988	0.0134632	0.0134632	0.0134632	0.0134632	0.0134632	0.0134632
64	HQ435690	Brachycephalus alipioi	0.0660255	0.0660255	0.0660255	0.0660255	0.0660255	0.0660255	0.0660255	0.0692052	0.0660255	0.0660255	0.0660255	0.0676141	0.0676141	0.0692052	0.0707988	0.0707988	0.0676141	0.0676141	0.0676141	0.0676141	0.0676141	0.0676141	0.0676141	0.0676141	0.0676141	0.0676141	0.0676141	0.0676141	0.0676141	0.0676141	0.0676141	0.0676141	0.0660255	0.0739937	0.075595	0.072395	0.0692052	0.0692052	0.0707988	0.0804142	0.0804142	0.0225404	0.0225404	0.0225404	0.0225404	0.0225404	0.0225404
65	MK697361	Brachycephalus crispus	0.0660255	0.0660255	0.0660255	0.0660255	0.0660255	0.0660255	0.0660255	0.0692052	0.0660255	0.0660255	0.0660255	0.0676141	0.0676141	0.0692052	0.0707988	0.0707988	0.0676141	0.0676141	0.0676141	0.0676141	0.0676141	0.0676141	0.0676141	0.0676141	0.0676141	0.0676141	0.0676141	0.0676141	0.0676141	0.0676141	0.0676141	0.0676141	0.0660255	0.0707988	0.072395	0.0707988	0.0628559	0.0628559	0.0644395	0.0771988	0.0771988	0.0134632	0.0134632	0.0134632	0.0134632	0.0134632	0.0134632
66	MK697362	Brachycephalus crispus	0.0660255	0.0660255	0.0660255	0.0660255	0.0660255	0.0660255	0.0660255	0.0692052	0.0660255	0.0660255	0.0660255	0.0676141	0.0676141	0.0692052	0.0707988	0.0707988	0.0676141	0.0676141	0.0676141	0.0676141	0.0676141	0.0676141	0.0676141	0.0676141	0.0676141	0.0676141	0.0676141	0.0676141	0.0676141	0.0676141	0.0676141	0.0676141	0.0660255	0.0707988	0.072395	0.0707988	0.0628559	0.0628559	0.0644395	0.0771988	0.0771988	0.0134632	0.0134632	0.0134632	0.0134632	0.0134632	0.0134632
67	MK697371	Brachycephalus guarani	0.0660255	0.0660255	0.0660255	0.0660255	0.0660255	0.0660255	0.0660255	0.0692052	0.0660255	0.0660255	0.0660255	0.0676141	0.0676141	0.0692052	0.0707988	0.0707988	0.0676141	0.0676141	0.0676141	0.0676141	0.0676141	0.0676141	0.0676141	0.0676141	0.0676141	0.0676141	0.0676141	0.0676141	0.0676141	0.0676141	0.0676141	0.0676141	0.0660255	0.0707988	0.072395	0.0707988	0.0628559	0.0628559	0.0644395	0.0771988	0.0771988	0.0179915	0.0179915	0.0179915	0.0179915	0.0179915	0.0179915
68	MH259788	Brachycephalus bufonoides	0.0356177	0.0356177	0.0356177	0.0356177	0.0356177	0.0356177	0.0356177	0.0356177	0.0405311	0.0356177	0.0356177	0.0356177	0.0331348	0.0379832	0.0379832	0.0405311	0.0429432	0.0427634	0.0379832	0.0379832	0.0379832	0.0379832	0.0379832	0.0379832	0.0379832	0.0379832	0.0379832	0.0379832	0.0379832	0.0379832	0.0379832	0.0379832	0.0379832	0.0379832	0.0356177	0.0308172	0.0308172	0.050279	0.050279	0.0529899	0.0534497	0.0534497	0.0379832	0.0478138	0.0403626	0.0403626	0.0284023
69	MH259789	Brachycephalus bufonoides	0.0356177	0.0356177	0.0356177	0.0356177	0.0356177	0.0356177	0.0356177	0.0356177	0.0405311	0.0356177	0.0356177	0.0356177	0.0331348	0.0379832	0.0379832	0.0405311	0.0429432	0.0427634	0.0379832	0.0379832	0.0379832	0.0379832	0.0379832	0.0379832	0.0379832	0.0379832	0.0379832	0.0379832	0.0379832	0.0379832	0.0379832	0.0379832	0.0379832	0.0379832	0.0356177	0.0308172	0.0308172	0.050279	0.050279	0.0529899	0.0534497	0.0534497	0.0379832	0.0478138	0.0403626	0.0403626	0.0284023
70	MH259790	Brachycephalus bufonoides	0.0356177	0.0356177	0.0356177	0.0356177	0.0356177	0.0356177	0.0356177	0.0356177	0.0405311	0.0356177	0.0356177	0.0356177	0.0331348	0.0379832	0.0379832	0.0405311	0.0429432	0.0427634	0.0379832	0.0379832	0.0379832	0.0379832	0.0379832	0.0379832	0.0379832	0.0379832	0.0379832	0.0379832	0.0379832	0.0379832	0.0379832	0.0379832	0.0379832	0.0379832	0.0356177	0.0308172	0.0308172	0.050279	0.050279	0.0529899	0.0534497	0.0534497	0.0379832	0.0478138	0.0403626	0.0403626	0.0284023
71	MH259791	Brachycephalus bufonoides	0.0356177	0.0356177	0.0356177	0.0356177	0.0356177	0.0356177	0.0356177	0.0356177	0.0405311	0.0356177	0.0356177	0.0356177	0.0331348	0.0379832	0.0379832	0.0405311	0.0429432	0.0427634	0.0379832	0.0379832	0.0379832	0.0379832	0.0379832	0.0379832	0.0379832	0.0379832	0.0379832	0.0379832	0.0379832	0.0379832	0.0379832	0.0379832	0.0379832	0.0379832	0.0356177	0.0308172	0.0308172	0.050279	0.050279	0.0529899	0.0534497	0.0534497	0.0379832	0.0478138	0.0403626	0.0403626	0.0284023
71	MH259792	Brachycephalus bufonoides	0.0356177	0.0356177	0.0356177	0.0356177	0.0356177	0.0356177	0.0356177	0.0356177	0.0405311	0.0356177	0.0356177	0.0356177	0.0331348	0.0379832	0.0379832	0.0405311	0.0429432	0.0427634	0.0379832	0.0379832	0.0379832	0.0379832	0.0379832	0.0379832	0.0379832	0.0379832	0.0379832	0.0379832	0.0379832	0.0379832	0.0379832	0.0379832	0.0379832	0.0379832	0.0356177	0.0308172	0.0308172	0.050279	0.050279	0.0529899	0.0534497	0.0534497	0.0379832	0.0478138	0.0403626	0.0403626	0.0284023
[truncated: 25 more columns]

## Sheet: Caption
Table. Estimates of Evolutionary Divergence between Sequences
The number of amino acid substitutions per site from between sequences are shown. Analyses were conducted using the Poisson correction model [1]. The analysis involved 64 amino acid sequences. All positions containing gaps and missing data were eliminated. There were a total of 673 positions in the final dataset. Evolutionary analyses were conducted in MEGA7 [2].
1. Zuckerkandl E. and Pauling L. (1965). Evolutionary divergence and convergence in proteins. Edited in Evolving Genes and Proteins by V. Bryson and H.J. Vogel, pp. 97-166. Academic Press, New York.
2. Kumar S., Stecher G., and Tamura K. (2016). MEGA7: Molecular Evolutionary Genetics Analysis version 7.0 for bigger datasets.Molecular Biology and Evolution 33:1870-1874.
Disclaimer: Although utmost care has been taken to ensure the correctness of the caption, the caption text is provided "as is" without any warranty of any kind. Authors advise the user to carefully check the caption prior to its use for any purpose and report any errors or problems to the authors immediately (www.megasoftware.net). In no event shall the authors and their employers be liable for a…
