# Supplementary material for: Hidden by the name: A new fluorescent pumpkin toadlet from the Brachycephalus ephippium group (Anura: Brachycephalidae)
Source: PLoS One. 2021 Apr 28;16(4):e0244812. doi: 10.1371/journal.pone.0244812 (PMC8081201; doi:10.1371/journal.pone.0244812)
Supplement: S3 Table — (XLSX) [file pone.0244812.s004.xlsx]

## Sheet: pontos_v2
Species	Latitude	Longitude	Localities	Municipality	State	Reference
Brachycephalus rotenbergae (type locality)	-22.9016	-46.001	Reserva das Araucárias, São Francisco Xavier	São José dos Campos	São Paulo	This study
Brachycephalus rotenbergae sp. nov.	-22.8948	-45.9345	Projeto Dacnis, São Francisco Xavier	São José dos Campos	São Paulo	This study
Brachycephalus rotenbergae sp. nov.	-22.8956	-45.9678	RPPN "O Primata", São Francisco Xavier	São José dos Campos	São Paulo	This study
Brachycephalus rotenbergae sp. nov.	-23.071	-45.9333	Parque Natural Municipal Augusto Ruschi	São José dos Campos	São Paulo	This study
Brachycephalus rotenbergae sp. nov.	-23.2369	-46.9811	Serra do Japi	Jundiaí	São Paulo	This study; Condez et al. 2020
Brachycephalus rotenbergae sp. nov.	-22.8983	-46.8169	Serra das Cabras	Campinas	São Paulo	This study; Condez et al. 2020
Brachycephalus rotenbergae sp. nov.	-23.1853	-46.5297	Parque Municipal de Itapetinga	Atibaia	São Paulo	This study; Condez et al. 2020
Brachycephalus rotenbergae sp. nov.	-23.4918	-46.196	Serra do Itapeti	Mogi das Cruzes	São Paulo	This study; Condez et al. 2020
Brachycephalus rotenbergae sp. nov.	-22.8448	-45.5188	Parque Natural Municipal do Trabiju	Guaratinguetá	São Paulo	This study; Condez et al. 2020
Brachycephalus rotenbergae sp. nov.	-22.3896	-44.5522	Serra do Alambari	Resende	Rio de Janeiro	This study; Condez et al. 2020
Brachycephalus alipioi	-20.4733	-41.01	Fazenda Aoki	Vargem Alta e Domingos Martins	Espirito Santo	Pombal and Gasparini, 2006
Brachycephalus atelopoides	-22.614	-45.1781	Unknown	Piquete	São Paulo	Pombal et al. 2010
Brachycephalus bufonoides	-22.2999	-42.3306	Serra de Macaé	Nova Friburgo	Rio de Janeiro	Folly et al. 2020
Brachycephalus crispus	-23.2542	-45.0328	Bacia B, Núcleo Cunha	Cunha	São Paulo	Condez et al. 2014
Brachycephalus darkside	-20.8036	-42.4853	Serra do Pai Inácio	Ervália	Minas Gerais	Guimarães et al. 2017
Brachycephalus ephippium	-22.9504	-43.2736	Maçiço da Tijuca	Rio de Janeiro	Rio de Janeiro	This study
Brachycephalus ephippium	-22.4381	-42.9386	Vale da Revolta	Teresópolis	Rio de Janeiro	Condez et al. 2020
Brachycephalus ephippium	-22.3965	-42.8296	Serra dos Orgãos	Teresópolis	Rio de Janeiro	Condez et al. 2020
Brachycephalus ephippium	-22.4533	-42.7703	Reserva Ecológica de Guapiaçu	Teresópolis	Rio de Janeiro	Condez et al. 2020
Brachycephalus garbeanus	-22.3159	-42.3331	Serra de Macaé	Nova Friburgo	Rio de Janeiro	Bornschein et al. 2016
Brachycephalus guarani	-23.3472	-45.0269	Morro Prumirim	Ubatuba	São Paulo	Clemente-Carvalho, Giaretta, Condez, Haddad e Reis, 2012
Brachycephalus margaritatus	-22.5022	-43.5869	Sacra Família do Tinguá	Engenheiro Paulo de Frontin	Rio de Janeiro	Pombal e Izecksohn, 2011
Brachycephalus nodoterga	-23.4204	-46.6348	Serra da Cantareira	São Paulo	São Paulo	Miranda-Ribeiro, 1920
Brachycephalus pitanga	-23.3231	-45.0886	Núcleo Santa Virgínia	São Luiz do Paraitinga	São Paulo	Alves, Sawaya, Reis e Haddad, 2009
Brachycephalus toby	-23.4556	-45.1969	Morro do Corcovado	Ubatuba	São Paulo	Haddad, Alves, Clemente-Carvalho e Reis, 2010
Brachycephalus vertebralis	-23.1772	-44.7886	Pedra Branca na Serra da Bocaina	Parati	Rio de Janeiro	Pombal, 2001
Brachycephalus sp.	-23.4536	-46.6364	Serra da Cantareira	São Paulo	São Paulo	Condez et al. 2020
Brachycephalus sp.	-22.5919	-43.4711	Serra do Tingua	Nova Iguacu	Rio de Janeiro	Condez et al. 2020
Brachycephalus sp.	-22.7142	-44.5775	Bonita, Serra da Bocaína	São José do Barreiro	São Paulo	Condez et al. 2020
Brachycephalus sp.	-22.8014	-44.37	Estação Ecologica de Bananal	Bananal	São Paulo	Condez et al. 2020
Brachycephalus sp.	-22.8336	-44.1922	Lídice District	Rio Claro	Rio de Janeiro	Condez et al. 2020
Brachycephalus sp.	-23.7864	-46.6458	Grajau District	São Paulo	São Paulo	Condez et al. 2020
Brachycephalus sp.	-23.7022	-46.9728	Reserva Florestal de Morro Grande	Cotia	São Paulo	Condez et al. 2020
Brachycephalus sp.	-21.9578	-43.7889	Serra Negra	Santa Barbara do Monte Verde	Minas Gerais	Condez et al. 2020
Brachycephalus sp.	-22.3417	-43.7344	Serra da Concordia	Valença	Rio de Janeiro	Condez et al. 2020
Brachycephalus sp.	-22.9708	-43.2567	Floresta dos macacos	Rio de Janeiro	Rio de Janeiro	Condez et al. 2020
Brachycephalus sp.	-22.4678	-43.0311	Garrafão	Guapimirim	Rio de Janeiro	Condez et al. 2020
Brachycephalus sp.	-22.9833	-44.1125	Reserva Ecológica Rio das Pedras	Mangaratiba	Rio de Janeiro	Condez et al. 2020
Brachycephalus sp.	-23.4725	-46.7903	Fazenda Paiva Ramos, Serra de São Roque	Osasco	São Paulo	Condez et al. 2020
